# Supplementary material for: Sequence Capture of Mitochondrial Genome with PCR-Generated Baits Provides New Insights into the Biogeography of the Genus Abies Mill
Source: Plants (Basel). 2022 Mar 13;11(6):762. doi: 10.3390/plants11060762 (PMC8954396; doi:10.3390/plants11060762)
Supplement: Supplementary file 1 [file plants-11-00762-s001.zip]

Archive with 1 entries (1 files):
- plants-1499164-supplementary.pdf
